# Supplementary material for: Measuring the Effectiveness of COVID-19 Vaccines Used during a Surge of the Delta Variant of SARS-CoV-2 in Bangladesh: A Test-Negative Design Evaluation
Source: Vaccines (Basel). 2022 Dec 2;10(12):2069. doi: 10.3390/vaccines10122069 (PMC9780914; doi:10.3390/vaccines10122069)
Supplement: Supplementary file 1 [file vaccines-10-02069-s001.zip]

Archive with 2 entries (2 files):
- TND.Covid.Dhaka.Supplementary_Table_1.pdf
- TND.Covid.Dhaka.Supplementary_Table_2.pdf
